# Supplementary material for: Effects of CORO2A on Cell Migration and Proliferation and Its Potential Regulatory Network in Breast Cancer
Source: Front Oncol. 2020 Jun 26;10:916. doi: 10.3389/fonc.2020.00916 (PMC7333780; doi:10.3389/fonc.2020.00916)
Supplement: Supplementary file 3 [file Table_3.xlsx]

## Sheet: Table S3
Table S3. Enrichment analysis of the intersecting genes of downregulated genes after CORO2A silencing and genes positively correlated with CORO2A expression.
Category	Term	No. of genes in the dataset	No.of genes in the background dataset	Percentage of genes	Fold enrichment	P-value (Hypergeometric test)	Bonferroni method	BH method	Q-value (Storey-Tibshirani method)	Mapped gene names
Molecular function	Transcription factor activity	11	842	9.48276	2.16748	0.0128443	1	1	1	KLF2; HOXB5; RUNX1; ZBTB33; SMARCA2; HOXB3; FOXP1; FOXD2; MSX2; LHX1; LEF1;
Molecular function	Mannosyltransferase activity	1	10	0.862069	16.7252	0.0587244	1	1	1	PIGM;
Molecular function	Cell adhesion molecule activity	5	356	4.31034	2.3327	0.0645666	1	1	1	CDCP1; CLDN12; CLDN19; PCDH12; TNS1;
Molecular function	Kinase binding	1	16	0.862069	10.4572	0.0923042	1	1	1	CCND1;
Molecular function	Lipase activity	1	19	0.862069	8.80691	0.108646	1	1	1	LIPE;
Molecular function	Carboxy-lyase activity	1	20	0.862069	8.36678	0.114028	1	1	1	GAD1;
Molecular function	Binding	1	22	0.862069	7.60651	0.124696	1	1	1	CHRD;
Molecular function	Protein tyrosine phosphatase activity	1	25	0.862069	6.69409	0.14046	1	1	1	PTPN3;
Molecular function	Helicase activity	1	25	0.862069	6.69409	0.14046	1	1	1	HELB;
Molecular function	Molecular function unknown	40	5685	34.4828	1.1666	0.144279	1	1	1	CDCP1; MAST4; IGSF3; FAM111A; ZDHHC23; CXorf38; RUNDC1; SLC44A1; AVL9; EFR3B; PLA2G16; QSER1; SYNGR3; ABHD15; MDM1; EVI5; PRRG4; SHISA2; VWA5A; RIMKLA; DCAF17; RFTN2; DBNDD2; CCDC74B; SHPK; NOSTRIN; PIK3IP1; FHAD1; CCDC74A; C9orf64; COBL; GRAMD1C; TMC4; RBM44; STXBP2; SH3BGRL2; LRRC8B; CORO2A; CCDC158; MCC;
Molecular function	GTPase activity	3	222	2.58621	2.24739	0.15061	1	1	1	GNG12; ARL15; SPAG1;
Molecular function	Complement activity	1	28	0.862069	5.97713	0.155942	1	1	1	CD93;
Molecular function	Lipid phosphatase activity	1	28	0.862069	5.97713	0.155942	1	1	1	SACM1L;
Molecular function	DNA-directed RNA polymerase activity	1	29	0.862069	5.77109	0.161041	1	1	1	POLR2A;
Molecular function	Aminopeptidase activity	1	29	0.862069	5.77109	0.161041	1	1	1	LNPEP;
Molecular function	Receptor binding	2	129	1.72414	2.5826	0.182861	1	1	1	PHIP; WNT4;
Molecular function	Lipid kinase activity	1	35	0.862069	4.78204	0.191	1	1	1	ITPKA;
Molecular function	Transmembrane receptor activity	1	52	0.862069	3.21898	0.270244	1	1	1	IL4R;
Molecular function	Protein serine/threonine kinase activity	3	301	2.58621	1.65756	0.273026	1	1	1	CHUK; PASK; PRKCD;
Molecular function	Calcium ion binding	2	185	1.72414	1.80088	0.307132	1	1	1	DLL1; ATP2C2;
Molecular function	DNA binding	5	654	4.31034	1.26981	0.360175	1	1	1	H1F0; MIER3; ZNF230; CHD4; ZNF225;
Molecular function	Motor activity	1	79	0.862069	2.11896	0.380576	1	1	1	MYO5C;
Molecular function	Catalytic activity	4	532	3.44828	1.24942	0.400284	1	1	1	CCNO; SMPD3; CYP4F22; EHHADH;
Molecular function	Protease inhibitor activity	1	94	0.862069	1.78087	0.434549	1	1	1	WFDC13;
Molecular function	Serine-type peptidase activity	1	98	0.862069	1.70819	0.448137	1	1	1	PLAT;
Molecular function	Metallopeptidase activity	1	101	0.862069	1.65745	0.458115	1	1	1	ADAMTS6;
Molecular function	Guanyl-nucleotide exchange factor activity	1	112	0.862069	1.49468	0.493194	1	1	1	PCP2;
Molecular function	Ligase activity	1	112	0.862069	1.49468	0.493194	1	1	1	OAS3;
Molecular function	Chaperone activity	1	126	0.862069	1.32862	0.534601	1	1	1	DNAJB14;
Molecular function	Structural constituent of cytoskeleton	1	137	0.862069	1.22195	0.564767	1	1	1	KRT19;
Molecular function	GTPase activator activity	1	144	0.862069	1.16255	0.582946	1	1	1	OPHN1;
Molecular function	Auxiliary transport protein activity	2	333	1.72414	1.00051	0.599543	1	1	1	SLC37A1; VAMP4;
Molecular function	Transferase activity	1	156	0.862069	1.07313	0.612375	1	1	1	CCDC126;
Molecular function	Receptor activity	2	361	1.72414	0.922913	0.643571	1	1	1	NOTCH2; ITGA2;
Molecular function	Ubiquitin-specific protease activity	2	377	1.72414	0.883746	0.666987	1	1	1	RNF38; FBXO3;
Molecular function	Transporter activity	3	576	2.58621	0.866205	0.679442	1	1	1	NDFIP2; PLSCR4; ATP1A3;
Molecular function	Hydrolase activity	1	203	0.862069	0.824685	0.709098	1	1	1	MGAM;
Molecular function	Cytoskeletal protein binding	1	218	0.862069	0.767943	0.734604	1	1	1	RND1;
Molecular function	Receptor signaling complex scaffold activity	1	322	0.862069	0.519919	0.85981	1	1	1	EDARADD;
Molecular function	RNA binding	1	366	0.862069	0.457417	0.893097	1	1	1	MATR3;
Molecular function	Transcription regulator activity	2	832	1.72414	0.400453	0.963455	1	1	1	SATB2; ZBTB33;
Molecular function	G-protein coupled receptor activity	1	736	0.862069	0.227469	0.989335	1	1	1	LANCL1;
Biological process	Skeletal development	1	4	0.862069	41.7504	0.0239134	1	1	1	CHRD;
Biological process	Electron transport	1	6	0.862069	27.8568	0.0356566	1	1	1	CYP4F22;
Biological process	Reproduction	1	9	0.862069	18.5815	0.0530092	1	1	1	SPAG1;
Biological process	Protein transport	1	11	0.862069	15.2061	0.0644053	1	1	1	VAMP4;
Biological process	Cell-cell adhesion	1	12	0.862069	13.94	0.0700523	1	1	1	CDCP1;
Biological process	Fatty acid metabolism	1	12	0.862069	13.94	0.0700523	1	1	1	CYP4F22;
Biological process	Protein folding	1	16	0.862069	10.4572	0.0923042	1	1	1	DNAJB14;
Biological process	Cell communication	28	3713	24.1379	1.25046	0.11602	1	1	1	CCND1; GNG12; CDCP1; ARL15; PTPN3; CHUK; ZDHHC23; IL4R; PHIP; SACM1L; ITPKA; EDARADD; PASK; NOTCH2; DLL1; OPHN1; ITGA2; PRKCD; SHPK; NOSTRIN; STXBP2; PCDH12; ATP2C2; PCP2; CORO2A; TNS1; MCC; WNT4;
Biological process	Signal transduction	28	3934	24.1379	1.18022	0.190536	1	1	1	CCND1; GNG12; CDCP1; ARL15; PTPN3; CHUK; ZDHHC23; IL4R; PHIP; SACM1L; ITPKA; EDARADD; PASK; NOTCH2; DLL1; OPHN1; ITGA2; PRKCD; SHPK; NOSTRIN; STXBP2; PCDH12; ATP2C2; PCP2; CORO2A; TNS1; MCC; WNT4;
Biological process	Cell proliferation	1	39	0.862069	4.2917	0.21038	1	1	1	IL4R;
Biological process	Cell adhesion	1	54	0.862069	3.09978	0.279046	1	1	1	CDCP1;
Biological process	DNA repair	1	58	0.862069	2.88604	0.296335	1	1	1	CCNO;
Biological process	Regulation of gene expression, epigenetic	1	66	0.862069	2.53627	0.329688	1	1	1	FOXP1;
Biological process	Regulation of nucleobase, nucleoside, nucleotide and nucleic acid metabolism	19	2828	16.3793	1.11426	0.34281	1	1	1	POLR2A; KLF2; SATB2; HOXB5; H1F0; RUNX1; MIER3; ZBTB33; SMARCA2; HOXB3; FOXD2; ZNF230; CHD4; HELB; MSX2; ZNF225; MATR3; LHX1; LEF1;
Biological process	Immune response	4	576	3.44828	1.15398	0.459725	1	1	1	LANCL1; OAS3; IL4R; CD93;
Biological process	Biological_process unknown	29	4731	25	1.01643	0.496068	1	1	1	MAST4; IGSF3; FAM111A; CXorf38; RUNDC1; AVL9; EFR3B; PLA2G16; QSER1; ABHD15; MDM1; PRRG4; SHISA2; VWA5A; RIMKLA; DCAF17; RFTN2; DBNDD2; CCDC74B; PIK3IP1; FHAD1; CCDC74A; C9orf64; GRAMD1C; TMC4; RBM44; SH3BGRL2; LRRC8B; CCDC158;
Biological process	Protein metabolism	8	1323	6.89655	1.00358	0.549648	1	1	1	PLAT; RNF38; DNAJB14; LNPEP; FBXO3; ADAMTS6; EVI5; WFDC13;
Biological process	Cell growth and/or maintenance	6	1125	5.17241	0.885528	0.679202	1	1	1	CLDN12; RND1; MYO5C; COBL; CLDN19; KRT19;
Biological process	Transport	6	1215	5.17241	0.819934	0.748935	1	1	1	SLC44A1; NDFIP2; SLC37A1; SYNGR3; PLSCR4; ATP1A3;
Biological process	Energy pathways	8	1633	6.89655	0.81307	0.778706	1	1	1	LIPE; PIGM; CCDC126; GAD1; MGAM; SMPD3; CYP4F22; EHHADH;
Biological process	Metabolism	8	1683	6.89655	0.788914	0.806333	1	1	1	LIPE; PIGM; CCDC126; GAD1; MGAM; SMPD3; CYP4F22; EHHADH;
Biological pathway	Notch receptor binds with a ligand	2	8	1.72414	41.5956	0.000986438	1	1	1	NOTCH2; DLL1;
Biological pathway	Receptor-ligand binding initiates the second proteolytic cleavage of Notch receptor	2	9	1.72414	36.979	0.00126328	1	1	1	NOTCH2; DLL1;
Biological pathway	Mesenchymal-to-epithelial transition	6	223	5.17241	4.46719	0.00233957	1	1	1	SLC37A1; SPAG1; MYO5C; ATP2C2; CORO2A; KRT19;
Biological pathway	TRAF6 mediated NF-kB activation	2	13	1.72414	25.6096	0.00269425	1	1	1	CHUK; MAP3K1;
Biological pathway	Ceramide signaling pathway	3	49	2.58621	10.1804	0.00321986	1	1	1	PRKCD; MAP3K1; SMPD3;
Biological pathway	NOTCH	3	57	2.58621	8.75184	0.00493831	1	1	1	NOTCH2; DLL1; LEF1;
Biological pathway	Signaling by Notch	2	21	1.72414	15.8582	0.00702902	1	1	1	NOTCH2; DLL1;
Biological pathway	FAS (CD95) signaling pathway	4	130	3.44828	5.11272	0.00797384	1	1	1	CHUK; PRKCD; MAP3K1; SMPD3;
Biological pathway	TNF receptor signaling pathway	6	299	5.17241	3.33175	0.00958562	1	1	1	CCND1; CHUK; PRKCD; MAP3K1; SMPD3; KRT19;
Biological pathway	BMP receptor signaling	5	226	4.31034	3.67447	0.0120006	1	1	1	CCND1; PRKCD; CHRD; MAP3K1; KRT19;
Biological pathway	glutamate dependent acid resistance	1	2	0.862069	83.2932	0.0120284	1	1	1	GAD1;
Biological pathway	Osteopontin-mediated events	2	29	1.72414	11.485	0.01317	1	1	1	CHUK; MAP3K1;
Biological pathway	Ion transport by P-type ATPases	2	29	1.72414	11.485	0.01317	1	1	1	ATP1A3; ATP2C2;
Biological pathway	IL1-mediated signaling events	5	234	4.31034	3.54885	0.0137745	1	1	1	CCND1; CHUK; PRKCD; MAP3K1; KRT19;
Biological pathway	C-MYB transcription factor network	3	84	2.58621	5.93909	0.0143036	1	1	1	CCND1; SMARCA2; LEF1;
Biological pathway	Notch-mediated HES/HEY network	3	94	2.58621	5.30734	0.0192721	1	1	1	CCND1; NOTCH2; DLL1;
Biological pathway	Notch signaling pathway	3	94	2.58621	5.30734	0.0192721	1	1	1	CCND1; NOTCH2; DLL1;
Biological pathway	Mature Notch receptor traffics to plasma membrane	1	4	0.862069	41.7504	0.0239134	1	1	1	NOTCH2;
Biological pathway	Transport of Notch receptor precursor to golgi	1	4	0.862069	41.7504	0.0239134	1	1	1	NOTCH2;
Biological pathway	NOSTRIN mediated eNOS trafficking	1	4	0.862069	41.7504	0.0239134	1	1	1	NOSTRIN;
Biological pathway	glutamate degradation III (via 4-aminobutyrate)	1	4	0.862069	41.7504	0.0239134	1	1	1	GAD1;
Biological pathway	p63 transcription factor network	3	105	2.58621	4.75138	0.025706	1	1	1	CHUK; RUNX1; PRKCD;
Biological pathway	p38 MAPK signaling pathway	4	189	3.44828	3.51677	0.0276426	1	1	1	CCND1; PRKCD; MAP3K1; KRT19;
Biological pathway	Recognition and association of DNA glycosylase with site containing an affected pyrimidine	1	5	0.862069	33.417	0.0298026	1	1	1	CCNO;
Biological pathway	Maturation of Notch precursor via proteolytic cleavage	1	5	0.862069	33.417	0.0298026	1	1	1	NOTCH2;
Biological pathway	Cleavage of the damaged pyrimidine	1	5	0.862069	33.417	0.0298026	1	1	1	CCNO;
Biological pathway	Digestion of dietary carbohydrate	1	5	0.862069	33.417	0.0298026	1	1	1	MGAM;
Biological pathway	Depyrimidination	1	5	0.862069	33.417	0.0298026	1	1	1	CCNO;
Biological pathway	Ion channel transport	2	46	1.72414	7.24149	0.0314222	1	1	1	ATP1A3; ATP2C2;
Biological pathway	Presenilin action in Notch and Wnt signaling	2	46	1.72414	7.24149	0.0314222	1	1	1	CCND1; DLL1;
Biological pathway	Apoptotic execution phase	2	48	1.72414	6.93982	0.0339811	1	1	1	H1F0; PRKCD;
Biological pathway	Alternative NF-kappaB pathway	1	6	0.862069	27.8568	0.0356566	1	1	1	CHUK;
Biological pathway	Regulation of nuclear SMAD2/3 signaling	5	305	4.31034	2.72275	0.0375622	1	1	1	CCND1; RUNX1; PRKCD; MAP3K1; KRT19;
Biological pathway	TGF-beta receptor signaling	5	305	4.31034	2.72275	0.0375622	1	1	1	CCND1; RUNX1; PRKCD; MAP3K1; KRT19;
Biological pathway	Regulation of cytoplasmic and nuclear SMAD2/3 signaling	5	305	4.31034	2.72275	0.0375622	1	1	1	CCND1; RUNX1; PRKCD; MAP3K1; KRT19;
Biological pathway	TGFBR	3	125	2.58621	3.99122	0.0399956	1	1	1	CCND1; PRKCD; LEF1;
Biological pathway	sphingomyelin metabolism	1	7	0.862069	23.8829	0.0414755	1	1	1	SMPD3;
Biological pathway	Validated transcriptional targets of TAp63 isoforms	2	54	1.72414	6.16887	0.0421195	1	1	1	CHUK; PRKCD;
Biological pathway	ALK1 signaling events	5	321	4.31034	2.58704	0.0451055	1	1	1	CCND1; RUNX1; PRKCD; MAP3K1; KRT19;
Biological pathway	ALK1 pathway	5	324	4.31034	2.56309	0.0466139	1	1	1	CCND1; RUNX1; PRKCD; MAP3K1; KRT19;
Biological pathway	Activation of DNA fragmentation factor	1	8	0.862069	20.9013	0.0472597	1	1	1	H1F0;
Biological pathway	Sema4D mediated inhibition of cell attachment and migration	1	8	0.862069	20.9013	0.0472597	1	1	1	RND1;
Biological pathway	Stabilization of mRNA by HuR	1	8	0.862069	20.9013	0.0472597	1	1	1	PRKCD;
Biological pathway	Base-Excision Repair, AP Site Formation	1	8	0.862069	20.9013	0.0472597	1	1	1	CCNO;
Biological pathway	NF-kB activation through FADD/RIP-1 pathway mediated by caspase-8 and -10	1	8	0.862069	20.9013	0.0472597	1	1	1	CHUK;
Biological pathway	A third proteolytic cleavage releases NICD	1	8	0.862069	20.9013	0.0472597	1	1	1	NOTCH2;
Biological pathway	Apoptosis induced DNA fragmentation	1	8	0.862069	20.9013	0.0472597	1	1	1	H1F0;
Biological pathway	CD40/CD40L signaling	2	58	1.72414	5.74351	0.0479082	1	1	1	CHUK; MAP3K1;
Biological pathway	TRAF6 mediated induction of NFkB and MAP kinases upon TLR7/8 or 9 activation	2	59	1.72414	5.64618	0.0493983	1	1	1	CHUK; MAP3K1;
Biological pathway	MyD88 cascade initiated on plasma membrane	2	59	1.72414	5.64618	0.0493983	1	1	1	CHUK; MAP3K1;
Biological pathway	Toll Like Receptor 10 (TLR10) Cascade	2	60	1.72414	5.55209	0.0509051	1	1	1	CHUK; MAP3K1;
Biological pathway	Toll Like Receptor 5 (TLR5) Cascade	2	60	1.72414	5.55209	0.0509051	1	1	1	CHUK; MAP3K1;
Biological pathway	MyD88 dependent cascade initiated on endosome	2	60	1.72414	5.55209	0.0509051	1	1	1	CHUK; MAP3K1;
Biological pathway	Fc-epsilon receptor I signaling in mast cells	2	61	1.72414	5.46109	0.0524284	1	1	1	CHUK; MAP3K1;
Biological pathway	IKK complex recruitment mediated by RIP1	1	9	0.862069	18.5815	0.0530092	1	1	1	CHUK;
Biological pathway	Displacement of DNA glycosylase by APE1	1	9	0.862069	18.5815	0.0530092	1	1	1	CCNO;
Biological pathway	Endosomal/Vacuolar pathway	1	9	0.862069	18.5815	0.0530092	1	1	1	LNPEP;
Biological pathway	AKT phosphorylates targets in the cytosol	1	9	0.862069	18.5815	0.0530092	1	1	1	CHUK;
Biological pathway	Toll Like Receptor 7/8 (TLR7/8) Cascade	2	62	1.72414	5.37302	0.0539678	1	1	1	CHUK; MAP3K1;
Biological pathway	MyD88:Mal cascade initiated on plasma membrane	2	62	1.72414	5.37302	0.0539678	1	1	1	CHUK; MAP3K1;
Biological pathway	Trk receptor signaling mediated by PI3K and PLC-gamma	2	63	1.72414	5.28775	0.0555232	1	1	1	CCND1; PRKCD;
Biological pathway	Validated nuclear estrogen receptor alpha network	2	64	1.72414	5.20514	0.0570942	1	1	1	CCND1; CHUK;
Biological pathway	Toll Like Receptor TLR6:TLR2 Cascade	2	64	1.72414	5.20514	0.0570942	1	1	1	CHUK; MAP3K1;
Biological pathway	Integrins in angiogenesis	2	64	1.72414	5.20514	0.0570942	1	1	1	CHUK; MAP3K1;
Biological pathway	Toll Like Receptor TLR1:TLR2 Cascade	2	64	1.72414	5.20514	0.0570942	1	1	1	CHUK; MAP3K1;
Biological pathway	Toll Like Receptor 9 (TLR9) Cascade	2	65	1.72414	5.12507	0.0586807	1	1	1	CHUK; MAP3K1;
Biological pathway	Toll Like Receptor 2 (TLR2) Cascade	2	65	1.72414	5.12507	0.0586807	1	1	1	CHUK; MAP3K1;
Biological pathway	IRAK1 recruits IKK complex upon TLR7/8 or 9 stimulation	1	10	0.862069	16.7252	0.0587244	1	1	1	CHUK;
Biological pathway	Dissolution of Fibrin Clot	1	10	0.862069	16.7252	0.0587244	1	1	1	PLAT;
Biological pathway	Base-free sugar-phosphate removal via the single-nucleotide replacement pathway	1	10	0.862069	16.7252	0.0587244	1	1	1	CCNO;
Biological pathway	IRAK1 recruits IKK complex	1	10	0.862069	16.7252	0.0587244	1	1	1	CHUK;
Biological pathway	Downstream signaling of activated FGFR	2	66	1.72414	5.04743	0.0602824	1	1	1	CHUK; PRKCD;
Biological pathway	BCR signaling pathway	2	67	1.72414	4.97211	0.061899	1	1	1	CHUK; MAP3K1;
Biological pathway	RIG-I/MDA5 mediated induction of IFN-alpha/beta pathways	2	67	1.72414	4.97211	0.061899	1	1	1	CHUK; MAP3K1;
Biological pathway	isoleucine degradation I	1	11	0.862069	15.2061	0.0644053	1	1	1	EHHADH;
Biological pathway	Notch-HLH transcription pathway	1	11	0.862069	15.2061	0.0644053	1	1	1	NOTCH2;
Biological pathway	Signaling mediated by p38-gamma and p38-delta	1	11	0.862069	15.2061	0.0644053	1	1	1	CCND1;
Biological pathway	TAK1 activates NFkB by phosphorylation and activation of IKKs complex	1	11	0.862069	15.2061	0.0644053	1	1	1	CHUK;
Biological pathway	NICD traffics to nucleus	1	11	0.862069	15.2061	0.0644053	1	1	1	NOTCH2;
Biological pathway	Resolution of AP sites via the single-nucleotide replacement pathway	1	12	0.862069	13.94	0.0700523	1	1	1	CCNO;
Biological pathway	valine degradation I	1	12	0.862069	13.94	0.0700523	1	1	1	EHHADH;
Biological pathway	Hormone-sensitive lipase (HSL)-mediated triacylglycerol hydrolysis	1	12	0.862069	13.94	0.0700523	1	1	1	LIPE;
Biological pathway	Activated TLR4 signalling	2	72	1.72414	4.62687	0.0701987	1	1	1	CHUK; MAP3K1;
Biological pathway	Apoptosis	3	158	2.58621	3.15766	0.0705631	1	1	1	CCND1; H1F0; PRKCD;
Biological pathway	Integrin family cell surface interactions	13	1375	11.2069	1.5684	0.0708505	1	1	1	CCND1; PLAT; CHUK; RUNX1; ZBTB33; IL4R; LNPEP; ITGA2; PRKCD; CHRD; MAP3K1; LEF1; KRT19;
Biological pathway	Downstream signal transduction	2	75	1.72414	4.44182	0.0753434	1	1	1	CHUK; PRKCD;
Biological pathway	Viral dsRNA:TLR3:TRIF Complex Activates RIP1	1	13	0.862069	12.8685	0.0756655	1	1	1	CHUK;
Biological pathway	Platelet Adhesion to exposed collagen	1	13	0.862069	12.8685	0.0756655	1	1	1	ITGA2;
Biological pathway	Regulation of p38-alpha and p38-beta	3	164	2.58621	3.04215	0.0769914	1	1	1	PRKCD; MAP3K1; KRT19;
Biological pathway	Toll Like Receptor 4 (TLR4) Cascade	2	76	1.72414	4.38338	0.0770844	1	1	1	CHUK; MAP3K1;
Biological pathway	Syndecan-2-mediated signaling events	2	77	1.72414	4.32646	0.0788382	1	1	1	ITGA2; PRKCD;
Biological pathway	Signaling by PDGF	2	78	1.72414	4.271	0.0806044	1	1	1	CHUK; PRKCD;
Biological pathway	triacylglycerol degradation	1	14	0.862069	11.95	0.0812451	1	1	1	LIPE;
Biological pathway	SEMA3A-Plexin repulsion signaling by inhibiting Integrin adhesion	1	14	0.862069	11.95	0.0812451	1	1	1	RND1;
Biological pathway	Viral Messenger RNA Synthesis	1	14	0.862069	11.95	0.0812451	1	1	1	POLR2A;
Biological pathway	1D-myo-inositol hexakisphosphate biosynthesis II (mammalian)	1	15	0.862069	11.1538	0.0867913	1	1	1	ITPKA;
Biological pathway	Inhibition of voltage gated Ca2+ channels via Gbeta/gamma subunits	1	15	0.862069	11.1538	0.0867913	1	1	1	GNG12;
Biological pathway	D-myo-inositol (1,3,4)-trisphosphate biosynthesis	1	15	0.862069	11.1538	0.0867913	1	1	1	ITPKA;
Biological pathway	G protein gated Potassium channels	1	15	0.862069	11.1538	0.0867913	1	1	1	GNG12;
Biological pathway	Activation of G protein gated Potassium channels	1	15	0.862069	11.1538	0.0867913	1	1	1	GNG12;
Biological pathway	Wnt	2	82	1.72414	4.06269	0.0877902	1		1
