# Supplementary material for: Effects of CORO2A on Cell Migration and Proliferation and Its Potential Regulatory Network in Breast Cancer
Source: Front Oncol. 2020 Jun 26;10:916. doi: 10.3389/fonc.2020.00916 (PMC7333780; doi:10.3389/fonc.2020.00916)
Supplement: Supplementary file 4 [file Table_4.xlsx]

## Sheet: Table S4
Table S4. Enrichment analysis of the intersecting genes of upregulated genes after CORO2A silencing and genes negatively correlated with CORO2A expression.
Category	Term	No. of genes in the dataset	No.of genes in the background dataset	Percentage of genes	Fold enrichment	P-value (Hypergeometric test)	Bonferroni method	BH method	Q-value (Storey-Tibshirani method)	Mapped gene names
Molecular function	Structural constituent of cytoskeleton	8	137	2.58065	3.62647	0.00172859	0.387205	0.379284	1	CLIP2; ACTA2; BFSP1; NF2; TUBA1A; KRT34; SYNM; KRT86;
Molecular function	Extracellular matrix structural constituent	8	166	2.58065	2.99297	0.0055968	1	0.379284	1	COL19A1; COL4A2; FSTL5; RSPO3; FREM2; FBLN5; EMILIN2; COL9A3;
Molecular function	Hydrolase activity	9	203	2.90323	2.75303	0.00581026	1	0.379284	1	FHIT; NUDT14; PADI1; ACYP2; PGLS; HYAL3; PADI2; NT5M; DPYS;
Molecular function	Auxiliary transport protein activity	12	333	3.87097	2.23712	0.00809431	1	0.379284	1	TOMM22; SLC2A6; SLC2A12; SLC7A11; KCNK2; SLC41A3; TMEM104; SLC39A8; SLC22A14; SYT16; SLC35F3; SLC6A17;
Molecular function	Transmembrane receptor activity	4	52	1.29032	4.78257	0.00977018	1	0.379284	1	IL15RA; IL2RA; RRBP1; IL21R;
Molecular function	GTPase activity	9	222	2.90323	2.51742	0.0101594	1	0.379284	1	GNB1L; RASL10B; GNG7; SEPT3; ARL4C; RAC1; GNGT1; RRAGD; RASD2;
Molecular function	Cell adhesion molecule activity	12	356	3.87097	2.09259	0.0132312	1	0.4234	1	PANX2; JPH2; CDH3; FLOT2; CADM1; PCDH11X; IGFBP1; LIMS2; MCAM; PCDH9; SDC2; CLDN16;
Molecular function	Ligand-dependent nuclear receptor activity	3	35	0.967742	5.33308	0.0185584	1	0.519636	1	PPARA; PRICKLE1; NR4A3;
Molecular function	Galactosyltransferase activity	3	38	0.967742	4.91216	0.0230936	1	0.574773	1	B4GALT7; B3GNT7; GALNT13;
Molecular function	Ligase activity	5	112	1.6129	2.7745	0.0350534	1	0.700592	1	WARS; AARS; ASS1; PTGIS; ASNS;
Molecular function	Motor activity	4	79	1.29032	3.14823	0.0388104	1	0.700592	1	KIF1C; KIF3C; MYO7B; DYNC1I1;
Molecular function	Carboxy-lyase activity	2	20	0.645161	6.23093	0.0406594	1	0.700592	1	ME1; MVD;
Molecular function	Phosphorylase activity	2	20	0.645161	6.23093	0.0406594	1	0.700592	1	PYGB; UPP1;
Molecular function	Ion transporter activity	2	23	0.645161	5.41855	0.0524683	1	0.839492	1	KCNK2; KCNIP1;
Molecular function	Intracellular transporter activity	1	4	0.322581	15.6236	0.0629448	1	0.939976	1	CLTCL1;
Molecular function	Receptor activity	10	361	3.22581	1.71996	0.0685705	1	0.950856	1	NPR3; SDC3; TNFRSF21; TMEFF1; ITGB8; PAQR8; PTCH2; ITGA2B; TNFRSF1B; PLXDC2;
Molecular function	Receptor signaling complex scaffold activity	9	322	2.90323	1.73564	0.0778852	1	0.950856	1	CCM2; GRB10; EPN1; ANK1; HRK; APBA1; CARD9; PIK3AP1; LAT;
Molecular function	B cell receptor activity	1	5	0.322581	12.5051	0.0780539	1	0.950856	1	CD79A;
Molecular function	Translation regulator activity	4	101	1.29032	2.46254	0.080653	1	0.950856	1	EIF3F; ABTB2; NANOS1; AIMP2;
Molecular function	Aspartic-type signal peptidase activity	1	7	0.322581	8.93732	0.107547	1	1	1	BACE1;
Molecular function	Growth factor binding	1	8	0.322581	7.82155	0.12194	1	1	1	IGFBP3;
Molecular function	Transcription cofactor activity	1	8	0.322581	7.82155	0.12194	1	1	1	PIR;
Molecular function	Cytoskeletal protein binding	6	218	1.93548	1.71002	0.141528	1	1	1	TAGLN; MAP2; KLHDC8B; CKAP4; KLHL22; FRMPD4;
Molecular function	Mannosyltransferase activity	1	10	0.322581	6.2588	0.150033	1	1	1	PIGZ;
Molecular function	Phospholipase activity	2	45	0.645161	2.77007	0.163773	1	1	1	PLCB4; PLB1;
Molecular function	Protease inhibitor activity	3	94	0.967742	1.98608	0.193697	1	1	1	SERPINB7; SERPINB11; PI15;
Molecular function	Deacetylase activity	1	14	0.322581	4.47185	0.203562	1	1	1	PIGL;
Molecular function	Inward rectifier channel	1	14	0.322581	4.47185	0.203562	1	1	1	KCNJ2;
Molecular function	Phosphatase regulator activity	1	16	0.322581	3.91322	0.229052	1	1	1	TBC1D10C;
Molecular function	Growth factor activity	3	110	0.967742	1.69722	0.261544	1	1	1	OSGIN1; INHBE; NOV;
Molecular function	Oxidoreductase activity	4	161	1.29032	1.54488	0.261891	1	1	1	NXN; PYCR1; NDUFA4L2; ME3;
Molecular function	Sialyltransferase activity	1	19	0.322581	3.29567	0.265771	1	1	1	ST6GALNAC5;
Molecular function	Guanyl-nucleotide exchange factor activity	3	112	0.967742	1.66692	0.270257	1	1	1	ARHGEF4; RASGRP2; ARHGEF10L;
Molecular function	Carboxypeptidase activity	1	21	0.322581	2.98194	0.289276	1	1	1	CPM;
Molecular function	Hormone activity	1	25	0.322581	2.50502	0.33406	1	1	1	EDN1;
Molecular function	Protein tyrosine phosphatase activity	1	25	0.322581	2.50502	0.33406	1	1	1	PTP4A3;
Molecular function	Receptor binding	3	129	0.967742	1.44726	0.345075	1	1	1	JAG2; BMP2; BMP6;
Molecular function	Voltage-gated ion channel activity	3	130	0.967742	1.43613	0.349481	1	1	1	KCNB1; MCOLN1; KCNQ4;
Molecular function	Catalytic activity	10	532	3.22581	1.16713	0.355662	1	1	1	PHGDH; IDH2; MMAB; IMPA2; RDH10; ALDH3B1; ACO2; ASS1; CA11; LSS;
Molecular function	Protein threonine/tyrosine kinase activity	1	28	0.322581	2.23672	0.365792	1	1	1	TESK1;
Molecular function	Aminopeptidase activity	1	29	0.322581	2.15962	0.376031	1	1	1	PCSK9;
Molecular function	Phosphoric diester hydrolase activity	1	29	0.322581	2.15962	0.376031	1	1	1	PDE1C;
Molecular function	Intracellular ligand-gated ion channel activity	1	30	0.322581	2.08766	0.386105	1	1	1	RYR3;
Molecular function	Signal transducer activity	1	31	0.322581	2.02034	0.396017	1	1	1	PLEKHB1;
Molecular function	Structural molecule activity	5	269	1.6129	1.15524	0.437561	1	1	1	MYH9; CLTB; DMD; TNNT2; CRYBB3;
Molecular function	Protein tyrosine/serine/threonine phosphatase activity	1	37	0.322581	1.6928	0.452226	1	1	1	DUSP2;
Molecular function	Protein-tyrosine kinase activity	1	38	0.322581	1.64827	0.461073	1	1	1	JAK3;
Molecular function	Serine-type peptidase activity	2	98	0.645161	1.27212	0.470533	1	1	1	PRSS12; TMPRSS5;
Molecular function	Metallopeptidase activity	2	101	0.645161	1.23434	0.486276	1	1	1	CPA4; ADAMTS7;
Molecular function	Transcription factor activity	14	842	4.51613	1.03211	0.491626	1	1	1	JDP2; ZNF358; RUNX3; PHF1; POU6F1; CEBPD; JUND; SUPT3H; DDIT3; RBPJL; ONECUT2; MAMSTR; MAF; HESX1;
Molecular function	Protein serine/threonine phosphatase activity	1	44	0.322581	1.42355	0.511246	1	1	1	PSPH;
Molecular function	Peptide hormone	1	45	0.322581	1.39193	0.519143	1	1	1	ADM2;
Molecular function	Cysteine-type peptidase activity	1	46	0.322581	1.36167	0.526913	1	1	1	CTSH;
Molecular function	Protein serine/threonine kinase activity	5	301	1.6129	1.03243	0.535673	1	1	1	STK40; SGK1; MARK4; PSKH1; MYLK4;
Molecular function	Calcium ion binding	3	185	0.967742	1.0092	0.575698	1	1	1	S100A1; SYT5; ANXA3;
Molecular function	DNA repair protein	1	57	0.322581	1.09894	0.604548	1	1	1	MGMT;
Molecular function	Chaperone activity	2	126	0.645161	0.989452	0.605502	1	1	1	ADCK1; DNAJC6;
Molecular function	Peptidase activity	1	58	0.322581	1.08	0.610942	1	1	1	DPP4;
Molecular function	Defense/immunity protein activity	1	61	0.322581	1.02689	0.629512	1	1	1	PTX3;
Molecular function	Ion channel activity	1	66	0.322581	0.949108	0.658519	1	1	1	PKD1L2;
Molecular function	GTPase activator activity	2	144	0.645161	0.865779	0.677614	1	1	1	PLCB4; TBC1D10C;
Molecular function	Transporter activity	8	576	2.58065	0.862594	0.714304	1	1	1	SLC7A5; VAT1; SEC13; PEX10; TINAGL1; HBQ1; COPZ2; RASSF9;
Molecular function	Transferase activity	2	156	0.645161	0.799185	0.719479	1	1	1	GCNT2; AGPAT4;
Molecular function	Acyltransferase activity	1	80	0.322581	0.783035	0.728246	1	1	1	DGAT2;
Molecular function	Transcription regulator activity	11	832	3.54839	0.820848	0.790041	1	1	1	LBH; LDOC1; LGALS3; NFKBIB; PIR; ATF3; NCOA7; ANKRD2; ZSCAN5A; SNAI1; ANKRD1;
Molecular function	Cytokine activity	1	107	0.322581	0.585465	0.825148	1	1	1	PTN;
Molecular function	ATPase activity	1	111	0.322581	0.564369	0.836214	1	1	1	SCARA3;
Molecular function	DNA binding	7	654	2.25806	0.664871	0.906277	1	1	1	NUPR1; KLHDC3; FOXP4; TOX; EEPD1; ZBTB22; ZNF454;
Molecular function	Ubiquitin-specific protease activity	3	377	0.967742	0.495242	0.944464	1	1	1	UBTD1; RNF150; HECW1;
Molecular function	G-protein coupled receptor activity	5	736	1.6129	0.422238	0.99284	1	1	1	OPN3; RXFP1; CHRM3; HTR2A; PTGFR;
Molecular function	RNA binding	1	366	0.322581	0.171172	0.997536	1	1	1	PCBP3;
Molecular function	Molecular function unknown	69	5685	22.2581	0.752982	0.998545	1	1	1	MYL9; DENND2A; HABP4; TMEFF2; CCM2; CHAC1; EMILIN3; MTSS1L; BTBD2; C22orf46; FAM3A; C6orf106; GAS1; RGMA; PHLPP1; JOSD2; OGFRL1; FAM163A; ST5; SEMA5B; SCARA3; FKRP; TRNP1; MCOLN1; TMED9; GPNMB; HHLA3; IFRD1; PDCL3; SLITRK2; ZDHHC14; PQLC2; ALS2CL; HKDC1; COMMD4; KLHL21; STYXL1; CNKSR3; UNC80; ACCS; TSNARE1; MTHFSD; NLRX1; C11orf45; CRISPLD1; HRCT1; PDZRN3; LAMP3; METTL7B; SPAG16; MED11; PNMA6A; M…
Biological process	Cell growth and/or maintenance	34	1125	10.9677	1.87523	0.000321853	0.0572898	0.0572898	0.343123	MAP2; NUPR1; HABP4; KIF1C; PANX2; JPH2; COL19A1; KLHDC8B; ACTA2; MYH9; COL4A2; CKAP4; SCARA3; KLHL22; CLTB; PCDH11X; BFSP1; DMD; KIF3C; NF2; TNNT2; TUBA1A; PIGZ; KRT34; MYO7B; SYNM; FREM2; FBLN5; CRYBB3; EMILIN2; KRT86; COL9A3; CLDN16; DYNC1I1;
Biological process	Muscle development	2	5	0.645161	24.8864	0.0025085	0.446513	0.223257	1	TAGLN; MAMSTR;
Biological process	Signal transduction	80	3934	25.8065	1.26157	0.0127935	1	0.550173	1	NPR3; ADM2; STK40; TMEFF2; GNB1L; CCM2; EDN1; SDC3; OSGIN1; SGK1; JAG2; DUSP2; CLIP2; TNFRSF21; RASL10B; GRB10; EPN1; GNG7; INHBE; MARK4; CDH3; GAS1; FLOT2; PHLPP1; IGFBP3; CADM1; ST5; PLCB4; OPN3; RXFP1; SEMA5B; SCARA3; SEPT3; ARL4C; IL15RA; GPNMB; IFRD1; TESK1; BMP2; RAC1; ALS2CL; IGFBP1; TMEFF1; MCAM; CNKSR3; BMP6; KCNQ4; ITGB8; CHRM3; RSPO3; PCDH9; ARHGEF4; PRICKLE1; SDC2; HTR2A; FRMPD4; NOV;…
Biological process	Cell communication	76	3713	24.5161	1.26984	0.0133151	1	0.550173	1	NPR3; ADM2; STK40; TMEFF2; GNB1L; CCM2; EDN1; SDC3; OSGIN1; SGK1; JAG2; DUSP2; CLIP2; TNFRSF21; RASL10B; EPN1; GNG7; INHBE; MARK4; CDH3; GAS1; FLOT2; PHLPP1; IGFBP3; CADM1; ST5; PLCB4; OPN3; RXFP1; SEMA5B; SCARA3; SEPT3; ARL4C; GPNMB; TESK1; BMP2; RAC1; ALS2CL; IGFBP1; TMEFF1; MCAM; CNKSR3; BMP6; KCNQ4; ITGB8; CHRM3; RSPO3; ARHGEF4; PRICKLE1; SDC2; HTR2A; FRMPD4; NOV; PTN; TBC1D10C; GNGT1; S100A1…
Biological process	Pyrimidine salvage	1	1	0.322581	62.0303	0.0161206	1	0.550173	1	UPP1;
Biological process	Metabolism	38	1683	12.2581	1.40093	0.0215163	1	0.550173	1	PHGDH; ME1; IDH2; NXN; PYCR1; PDE1C; MMAB; PSPH; IMPA2; RDH10; PYGB; GCNT2; ALDH3B1; ACO2; MVD; UPP1; AGPAT4; ASS1; DGAT2; CA11; NUDT14; LSS; PTGIS; ACCS; B4GALT7; B3GNT7; PLB1; PADI1; PIGL; ACYP2; PGLS; ST6GALNAC5; NDUFA4L2; HYAL3; GALNT13; PADI2; NT5M; ME3;
Biological process	Energy pathways	37	1633	11.9355	1.40583	0.0221049	1	0.550173	1	PHGDH; ME1; IDH2; NXN; PYCR1; PDE1C; MMAB; PSPH; IMPA2; RDH10; PYGB; GCNT2; ALDH3B1; ACO2; MVD; UPP1; ASS1; DGAT2; CA11; NUDT14; LSS; PTGIS; ACCS; B4GALT7; B3GNT7; PLB1; PADI1; PIGL; ACYP2; PGLS; ST6GALNAC5; NDUFA4L2; HYAL3; GALNT13; PADI2; NT5M; ME3;
Biological process	Cell proliferation	3	39	0.967742	4.78624	0.0247269	1	0.550173	1	IL15RA; PTP4A3; MAMSTR;
Biological process	Intracellular signaling cascade	1	3	0.322581	20.8142	0.0475889	1	0.847083	1	PLCB4;
Biological process	Morphogenesis	1	3	0.322581	20.8142	0.0475889	1	0.847083	1	DAND5;
Biological process	Transport	27	1215	8.70968	1.37895	0.056861	1	0.920114	1	KCNB1; SLC7A5; TOMM22; SLC2A6; SLC2A12; SLC7A11; KCNK2; VAT1; MCOLN1; SEC13; SLC41A3; TMEM104; RYR3; RRBP1; TINAGL1; SLC39A8; KCNJ2; PKD1L2; HBQ1; SLC22A14; KCNIP1; SYT16; COPZ2; RASSF9; SYT5; SLC35F3; SLC6A17;
Biological process	Muscle contraction	1	5	0.322581	12.5051	0.0780539	1	1	1	MYL9;
Biological process	Protein targeting	1	5	0.322581	12.5051	0.0780539	1	1	1	PSKH1;
Biological process	Protein metabolism	27	1323	8.70968	1.26638	0.122782	1	1	1	EIF3F; UBTD1; WARS; PRSS12; BTBD2; AARS; CTSH; ABTB2; ADCK1; NANOS1; CPA4; CPM; SERPINB7; BACE1; RNF150; DNAJC6; SERPINB11; PEX10; PI15; AIMP2; PDZRN3; HECW1; ADAMTS7; ASNS; PCSK9; DPP4; TMPRSS5;
Biological process	Calcium-mediated signaling	1	9	0.322581	6.95345	0.1361	1	1	1	PLCB4;
Biological process	Transcription	2	46	0.645161	2.70986	0.169497	1	1	1	PSKH1; MAMSTR;
Biological process	Cell-cell adhesion	1	12	0.322581	5.21654	0.177231	1	1	1	PCDH9;
Biological process	Cell development	1	13	0.322581	4.81557	0.190503	1	1	1	LIMS2;
Biological process	Cell migration	1	15	0.322581	4.17392	0.21641	1	1	1	LIMS2;
Biological process	Vesicle-mediated transport	1	17	0.322581	3.68316	0.24149	1	1	1	CLTCL1;
Biological process	Cell motility	1	20	0.322581	3.13096	0.277619	1	1	1	PTP4A3;
Biological process	Regulation of gene expression, epigenetic	2	66	0.645161	1.88882	0.28797	1	1	1	SUPT3H; MAF;
Biological process	Regulation of signal transduction	1	24	0.322581	2.60935	0.323135	1	1	1	DAND5;
Biological process	Apoptosis	4	220	1.29032	1.13059	0.474987	1	1	1	IGFBP3; PDCL3; HRK; CARD9;
Biological process	Ion transport	1	48	0.322581	1.30495	0.542079	1	1	1	KCNK2;
Biological process	Regulation of nucleobase, nucleoside, nucleotide and nucleic acid metabolism	36	2828	11.6129	0.789852	0.952155	1	1	1	JDP2; KLHDC3; FOXP4; LBH; LDOC1; TOX; EEPD1; LGALS3; PPARA; FHIT; ZNF358; RUNX3; NFKBIB; PIR; PHF1; POU6F1; ATF3; NCOA7; CEBPD; JUND; MGMT; PCBP3; DDIT3; ANKRD2; NR4A3; ZBTB22; RBPJL; ONECUT2; ZSCAN5A; ZNF502; MAMSTR; ZNF454; SNAI1; HESX1; DPYS; ANKRD1;
Biological process	Immune response	5	576	1.6129	0.539525	0.957396	1	1	1	IL2RA; PTX3; NLRX1; IL21R; LAT;
Biological process	Biological_process unknown	50	4731	16.129	0.655702	0.999899	1	1	1	DENND2A; CCM2; CHAC1; EMILIN3; MTSS1L; C22orf46; FAM3A; C6orf106; RGMA; JOSD2; OGFRL1; FAM163A; FKRP; TRNP1; TMED9; GPNMB; HHLA3; SLITRK2; ZDHHC14; PQLC2; HKDC1; COMMD4; KLHL21; STYXL1; UNC80; TSNARE1; MTHFSD; C11orf45; CRISPLD1; HRCT1; FSTL5; LAMP3; METTL7B; SPAG16; MED11; PNMA6A; MAP1LC3B2; LHPP; SLITRK1; CCDC3; C11orf71; KANK4; ELOVL7; KLHDC7B; INCA1; TTC23; C11orf74; FAM184A; ZNF488; C20orf14…
Biological pathway	PERK regulated gene expression	4	11	1.29032	22.5923	1.99914e-05	0.0333456	0.0333456	0.170906	IGFBP1; ATF3; DDIT3; ASNS;
Biological pathway	Epithelial-to-mesenchymal transition	11	185	3.54839	3.69144	0.00021454	0.357853	0.178926	0.917051	TAGLN; MYL9; GAS1; TMEFF1; PTX3; PTGIS; TUBA1A; PDZRN3; SDC2; SYNM; MAF;
Biological pathway	Potassium Channels	6	76	1.93548	4.90464	0.00141919	1	0.24809	1	KCNB1; GNG7; KCNK2; KCNQ4; KCNJ2; GNGT1;
Biological pathway	Regulation of Lipid Metabolism by Peroxisome proliferator-activated receptor alpha (PPARalpha)	4	32	1.29032	7.77074	0.00166838	1	0.24809	1	ME1; TNFRSF21; PPARA; ANKRD1;
Biological pathway	Proteoglycan syndecan-mediated signaling events	36	1342	11.6129	1.66445	0.00184632	1	0.24809	1	TAGLN; JDP2; TMEFF2; CCM2; EDN1; SDC3; SGK1; ACTA2; GRB10; EPN1; RGMA; IGFBP3; CLTB; IL2RA; RUNX3; NFKBIB; BMP2; RAC1; IGFBP1; ATF3; CEBPD; JUND; SUPT3H; BMP6; DDIT3; ARHGEF4; SDC2; PTN; HRK; RRAGD; MAF; SNAI1; CD79A; ITGA2B; LAT; JAK3;
Biological pathway	LKB1 signaling events	35	1305	11.2903	1.66411	0.00214382	1	0.24809	1	TAGLN; MAP2; JDP2; TMEFF2; CCM2; EDN1; SGK1; ACTA2; GRB10; EPN1; MARK4; RGMA; IGFBP3; CLTB; IL2RA; RUNX3; NFKBIB; BMP2; RAC1; IGFBP1; ATF3; CEBPD; JUND; SUPT3H; BMP6; DDIT3; SDC2; HRK; RRAGD; MAF; SNAI1; CD79A; ITGA2B; LAT; JAK3;
Biological pathway	Fatty acid, triacylglycerol, and ketone body metabolism	6	83	1.93548	4.49105	0.00223124	1	0.24809	1	ME1; TNFRSF21; PPARA; DGAT2; ELOVL7; ANKRD1;
Biological pathway	protein citrullination	2	5	0.645161	24.8864	0.0025085	1	0.24809	1	PADI1; PADI2;
Biological pathway	ATF-2 transcription factor network	5	59	1.6129	5.26643	0.00259089	1	0.24809	1	JDP2; ATF3; JUND; DDIT3; HRK;
Biological pathway	Signaling events mediated by Hepatocyte Growth Factor Receptor (c-Met)	34	1290	10.9677	1.63538	0.00326704	1	0.24809	1	TAGLN; JDP2; TMEFF2; CCM2; EDN1; SGK1; ACTA2; GRB10; EPN1; RGMA; IGFBP3; CLTB; IL2RA; RUNX3; NFKBIB; BMP2; RAC1; IGFBP1; ATF3; CEBPD; JUND; SUPT3H; BMP6; DDIT3; ARHGEF4; SDC2; HRK; RRAGD; MAF; SNAI1; CD79A; ITGA2B; LAT; JAK3;
Biological pathway	Unfolded Protein Response	5	63	1.6129	4.9321	0.00345277	1	0.24809	1	KLHDC3; IGFBP1; ATF3; DDIT3; ASNS;
Biological pathway	Syndecan-1-mediated signaling events	34	1297	10.9677	1.62655	0.00355502	1	0.24809	1	TAGLN; JDP2; TMEFF2; CCM2; EDN1; SGK1; ACTA2; GRB10; EPN1; RGMA; IGFBP3; CLTB; IL2RA; RUNX3; NFKBIB; BMP2; RAC1; IGFBP1; ATF3; CEBPD; JUND; SUPT3H; BMP6; DDIT3; ARHGEF4; SDC2; HRK; RRAGD; MAF; SNAI1; CD79A; ITGA2B; LAT; JAK3;
Biological pathway	ErbB receptor signaling network	34	1308	10.9677	1.61287	0.00405138	1	0.24809	1	TAGLN; JDP2; TMEFF2; CCM2; EDN1; SGK1; ACTA2; GRB10; EPN1; RGMA; IGFBP3; CLTB; IL2RA; RUNX3; NFKBIB; BMP2; RAC1; IGFBP1; NF2; ATF3; CEBPD; JUND; SUPT3H; BMP6; DDIT3; SDC2; HRK; RRAGD; MAF; SNAI1; CD79A; ITGA2B; LAT; JAK3;
Biological pathway	Sema4D induced cell migration and growth-cone collapse	3	22	0.967742	8.48302	0.0050911	1	0.24809	1	MYL9; MYH9; RAC1;
Biological pathway	Arf6 trafficking events	33	1285	10.6452	1.59347	0.00552541	1	0.24809	1	TAGLN; JDP2; TMEFF2; CCM2; EDN1; SGK1; ACTA2; GRB10; EPN1; RGMA; IGFBP3; CLTB; IL2RA; RUNX3; NFKBIB; BMP2; RAC1; IGFBP1; ATF3; CEBPD; JUND; SUPT3H; BMP6; DDIT3; SDC2; HRK; RRAGD; MAF; SNAI1; CD79A; ITGA2B; LAT; JAK3;
Biological pathway	ErbB1 downstream signaling	33	1285	10.6452	1.59347	0.00552541	1	0.24809	1	TAGLN; JDP2; TMEFF2; CCM2; EDN1; SGK1; ACTA2; GRB10; EPN1; RGMA; IGFBP3; CLTB; IL2RA; RUNX3; NFKBIB; BMP2; RAC1; IGFBP1; ATF3; CEBPD; JUND; SUPT3H; BMP6; DDIT3; SDC2; HRK; RRAGD; MAF; SNAI1; CD79A; ITGA2B; LAT; JAK3;
Biological pathway	S1P1 pathway	33	1285	10.6452	1.59347	0.00552541	1	0.24809	1	TAGLN; JDP2; TMEFF2; CCM2; EDN1; SGK1; ACTA2; GRB10; EPN1; RGMA; IGFBP3; CLTB; IL2RA; RUNX3; NFKBIB; BMP2; RAC1; IGFBP1; ATF3; CEBPD; JUND; SUPT3H; BMP6; DDIT3; SDC2; HRK; RRAGD; MAF; SNAI1; CD79A; ITGA2B; LAT; JAK3;
Biological pathway	Internalization of ErbB1	33	1285	10.6452	1.59347	0.00552541	1	0.24809	1	TAGLN; JDP2; TMEFF2; CCM2; EDN1; SGK1; ACTA2; GRB10; EPN1; RGMA; IGFBP3; CLTB; IL2RA; RUNX3; NFKBIB; BMP2; RAC1; IGFBP1; ATF3; CEBPD; JUND; SUPT3H; BMP6; DDIT3; SDC2; HRK; RRAGD; MAF; SNAI1; CD79A; ITGA2B; LAT; JAK3;
Biological pathway	Arf6 downstream pathway	33	1285	10.6452	1.59347	0.00552541	1	0.24809	1	TAGLN; JDP2; TMEFF2; CCM2; EDN1; SGK1; ACTA2; GRB10; EPN1; RGMA; IGFBP3; CLTB; IL2RA; RUNX3; NFKBIB; BMP2; RAC1; IGFBP1; ATF3; CEBPD; JUND; SUPT3H; BMP6; DDIT3; SDC2; HRK; RRAGD; MAF; SNAI1; CD79A; ITGA2B; LAT; JAK3;
Biological pathway	Signaling events mediated by focal adhesion kinase	33	1285	10.6452	1.59347	0.00552541	1	0.24809	1	TAGLN; JDP2; TMEFF2; CCM2; EDN1; SGK1; ACTA2; GRB10; EPN1; RGMA; IGFBP3; CLTB; IL2RA; RUNX3; NFKBIB; BMP2; RAC1; IGFBP1; ATF3; CEBPD; JUND; SUPT3H; BMP6; DDIT3; SDC2; HRK; RRAGD; MAF; SNAI1; CD79A; ITGA2B; LAT; JAK3;
Biological pathway	mTOR signaling pathway	33	1285	10.6452	1.59347	0.00552541	1	0.24809	1	TAGLN; JDP2; TMEFF2; CCM2; EDN1; SGK1; ACTA2; GRB10; EPN1; RGMA; IGFBP3; CLTB; IL2RA; RUNX3; NFKBIB; BMP2; RAC1; IGFBP1; ATF3; CEBPD; JUND; SUPT3H; BMP6; DDIT3; SDC2; HRK; RRAGD; MAF; SNAI1; CD79A; ITGA2B; LAT; JAK3;
Biological pathway	PDGFR-beta signaling pathway	33	1285	10.6452	1.59347	0.00552541	1	0.24809	1	TAGLN; JDP2; TMEFF2; CCM2; EDN1; SGK1; ACTA2; GRB10; EPN1; RGMA; IGFBP3; CLTB; IL2RA; RUNX3; NFKBIB; BMP2; RAC1; IGFBP1; ATF3; CEBPD; JUND; SUPT3H; BMP6; DDIT3; SDC2; HRK; RRAGD; MAF; SNAI1; CD79A; ITGA2B; LAT; JAK3;
Biological pathway	Insulin Pathway	33	1285	10.6452	1.59347	0.00552541	1	0.24809	1	TAGLN; JDP2; TMEFF2; CCM2; EDN1; SGK1; ACTA2; GRB10; EPN1; RGMA; IGFBP3; CLTB; IL2RA; RUNX3; NFKBIB; BMP2; RAC1; IGFBP1; ATF3; CEBPD; JUND; SUPT3H; BMP6; DDIT3; SDC2; HRK; RRAGD; MAF; SNAI1; CD79A; ITGA2B; LAT; JAK3;
Biological pathway	Urokinase-type plasminogen activator (uPA) and uPAR-mediated signaling	33	1285	10.6452	1.59347	0.00552541	1	0.24809	1	TAGLN; JDP2; TMEFF2; CCM2; EDN1; SGK1; ACTA2; GRB10; EPN1; RGMA; IGFBP3; CLTB; IL2RA; RUNX3; NFKBIB; BMP2; RAC1; IGFBP1; ATF3; CEBPD; JUND; SUPT3H; BMP6; DDIT3; SDC2; HRK; RRAGD; MAF; SNAI1; CD79A; ITGA2B; LAT; JAK3;
Biological pathway	Arf6 signaling events	33	1285	10.6452	1.59347	0.00552541	1	0.24809	1	TAGLN; JDP2; TMEFF2; CCM2; EDN1; SGK1; ACTA2; GRB10; EPN1; RGMA; IGFBP3; CLTB; IL2RA; RUNX3; NFKBIB; BMP2; RAC1; IGFBP1; ATF3; CEBPD; JUND; SUPT3H; BMP6; DDIT3; SDC2; HRK; RRAGD; MAF; SNAI1; CD79A; ITGA2B; LAT; JAK3;
Biological pathway	Class I PI3K signaling events mediated by Akt	33	1285	10.6452	1.59347	0.00552541	1	0.24809	1	TAGLN; JDP2; TMEFF2; CCM2; EDN1; SGK1; ACTA2; GRB10; EPN1; RGMA; IGFBP3; CLTB; IL2RA; RUNX3; NFKBIB; BMP2; RAC1; IGFBP1; ATF3; CEBPD; JUND; SUPT3H; BMP6; DDIT3; SDC2; HRK; RRAGD; MAF; SNAI1; CD79A; ITGA2B; LAT; JAK3;
Biological pathway	Class I PI3K signaling events	33	1285	10.6452	1.59347	0.00552541	1	0.24809	1	TAGLN; JDP2; TMEFF2; CCM2; EDN1; SGK1; ACTA2; GRB10; EPN1; RGMA; IGFBP3; CLTB; IL2RA; RUNX3; NFKBIB; BMP2; RAC1; IGFBP1; ATF3; CEBPD; JUND; SUPT3H; BMP6; DDIT3; SDC2; HRK; RRAGD; MAF; SNAI1; CD79A; ITGA2B; LAT; JAK3;
Biological pathway	EGF receptor (ErbB1) signaling pathway	33	1285	10.6452	1.59347	0.00552541	1	0.24809	1	TAGLN; JDP2; TMEFF2; CCM2; EDN1; SGK1; ACTA2; GRB10; EPN1; RGMA; IGFBP3; CLTB; IL2RA; RUNX3; NFKBIB; BMP2; RAC1; IGFBP1; ATF3; CEBPD; JUND; SUPT3H; BMP6; DDIT3; SDC2; HRK; RRAGD; MAF; SNAI1; CD79A; ITGA2B; LAT; JAK3;
Biological pathway	EGFR-dependent Endothelin signaling events	33	1286	10.6452	1.59223	0.00558898	1	0.24809	1	TAGLN; JDP2; TMEFF2; CCM2; EDN1; SGK1; ACTA2; GRB10; EPN1; RGMA; IGFBP3; CLTB; IL2RA; RUNX3; NFKBIB; BMP2; RAC1; IGFBP1; ATF3; CEBPD; JUND; SUPT3H; BMP6; DDIT3; SDC2; HRK; RRAGD; MAF; SNAI1; CD79A; ITGA2B; LAT; JAK3;
Biological pathway	IGF1 pathway	33	1288	10.6452	1.58975	0.00571798	1	0.24809	1	TAGLN; JDP2; TMEFF2; CCM2; EDN1; SGK1; ACTA2; GRB10; EPN1; RGMA; IGFBP3; CLTB; IL2RA; RUNX3; NFKBIB; BMP2; RAC1; IGFBP1; ATF3; CEBPD; JUND; SUPT3H; BMP6; DDIT3; SDC2; HRK; RRAGD; MAF; SNAI1; CD79A; ITGA2B; LAT; JAK3;
Biological pathway	GMCSF-mediated signaling events	33	1289	10.6452	1.58852	0.00578341	1	0.24809	1	TAGLN; JDP2; TMEFF2; CCM2; EDN1; SGK1; ACTA2; GRB10; EPN1; RGMA; IGFBP3; CLTB; IL2RA; RUNX3; NFKBIB; BMP2; RAC1; IGFBP1; ATF3; CEBPD; JUND; SUPT3H; BMP6; DDIT3; SDC2; HRK; RRAGD; MAF; SNAI1; CD79A; ITGA2B; LAT; JAK3;
Biological pathway	IL5-mediated signaling events	33	1289	10.6452	1.58852	0.00578341	1	0.24809	1	TAGLN; JDP2; TMEFF2; CCM2; EDN1; SGK1; ACTA2; GRB10; EPN1; RGMA; IGFBP3; CLTB; IL2RA; RUNX3; NFKBIB; BMP2; RAC1; IGFBP1; ATF3; CEBPD; JUND; SUPT3H; BMP6; DDIT3; SDC2; HRK; RRAGD; MAF; SNAI1; CD79A; ITGA2B; LAT; JAK3;
Biological pathway	Inwardly rectifying K+ channels	3	23	0.967742	8.11435	0.0057857	1	0.24809	1	GNG7; KCNJ2; GNGT1;
Biological pathway	PDGF receptor signaling network	33	1290	10.6452	1.58729	0.00584947	1	0.24809	1	TAGLN; JDP2; TMEFF2; CCM2; EDN1; SGK1; ACTA2; GRB10; EPN1; RGMA; IGFBP3; CLTB; IL2RA; RUNX3; NFKBIB; BMP2; RAC1; IGFBP1; ATF3; CEBPD; JUND; SUPT3H; BMP6; DDIT3; SDC2; HRK; RRAGD; MAF; SNAI1; CD79A; ITGA2B; LAT; JAK3;
Biological pathway	Nectin adhesion pathway	33	1292	10.6452	1.58483	0.00598351	1	0.24809	1	TAGLN; JDP2; TMEFF2; CCM2; EDN1; SGK1; ACTA2; GRB10; EPN1; RGMA; IGFBP3; CLTB; IL2RA; RUNX3; NFKBIB; BMP2; RAC1; IGFBP1; ATF3; CEBPD; JUND; SUPT3H; BMP6; DDIT3; SDC2; HRK; RRAGD; MAF; SNAI1; CD79A; ITGA2B; LAT; JAK3;
Biological pathway	IL3-mediated signaling events	33	1292	10.6452	1.58483	0.00598351	1	0.24809	1	TAGLN; JDP2; TMEFF2; CCM2; EDN1; SGK1; ACTA2; GRB10; EPN1; RGMA; IGFBP3; CLTB; IL2RA; RUNX3; NFKBIB; BMP2; RAC1; IGFBP1; ATF3; CEBPD; JUND; SUPT3H; BMP6; DDIT3; SDC2; HRK; RRAGD; MAF; SNAI1; CD79A; ITGA2B; LAT; JAK3;
Biological pathway	IFN-gamma pathway	33	1293	10.6452	1.58361	0.00605148	1	0.24809	1	TAGLN; JDP2; TMEFF2; CCM2; EDN1; SGK1; ACTA2; GRB10; EPN1; RGMA; IGFBP3; CLTB; IL2RA; RUNX3; NFKBIB; BMP2; RAC1; IGFBP1; ATF3; CEBPD; JUND; SUPT3H; BMP6; DDIT3; SDC2; HRK; RRAGD; MAF; SNAI1; CD79A; ITGA2B; LAT; JAK3;
Biological pathway	Signaling events mediated by VEGFR1 and VEGFR2	33	1293	10.6452	1.58361	0.00605148	1	0.24809	1	TAGLN; JDP2; TMEFF2; CCM2; EDN1; SGK1; ACTA2; GRB10; EPN1; RGMA; IGFBP3; CLTB; IL2RA; RUNX3; NFKBIB; BMP2; RAC1; IGFBP1; ATF3; CEBPD; JUND; SUPT3H; BMP6; DDIT3; SDC2; HRK; RRAGD; MAF; SNAI1; CD79A; ITGA2B; LAT; JAK3;
Biological pathway	PAR1-mediated thrombin signaling events	33	1296	10.6452	1.57994	0.00625934	1	0.24809	1	TAGLN; JDP2; TMEFF2; CCM2; EDN1; SGK1; ACTA2; GRB10; EPN1; RGMA; IGFBP3; CLTB; IL2RA; RUNX3; NFKBIB; BMP2; RAC1; IGFBP1; ATF3; CEBPD; JUND; SUPT3H; BMP6; DDIT3; SDC2; HRK; RRAGD; MAF; SNAI1; CD79A; ITGA2B; LAT; JAK3;
Biological pathway	Glypican 1 network	33	1296	10.6452	1.57994	0.00625934	1	0.24809	1	TAGLN; JDP2; TMEFF2; CCM2; EDN1; SGK1; ACTA2; GRB10; EPN1; RGMA; IGFBP3; CLTB; IL2RA; RUNX3; NFKBIB; BMP2; RAC1; IGFBP1; ATF3; CEBPD; JUND; SUPT3H; BMP6; DDIT3; SDC2; HRK; RRAGD; MAF; SNAI1; CD79A; ITGA2B; LAT; JAK3;
Biological pathway	Thrombin/protease-activated receptor (PAR) pathway	33	1297	10.6452	1.57872	0.00632994	1	0.24809	1	TAGLN; JDP2; TMEFF2; CCM2; EDN1; SGK1; ACTA2; GRB10; EPN1; RGMA; IGFBP3; CLTB; IL2RA; RUNX3; NFKBIB; BMP2; RAC1; IGFBP1; ATF3; CEBPD; JUND; SUPT3H; BMP6; DDIT3; SDC2; HRK; RRAGD; MAF; SNAI1; CD79A; ITGA2B; LAT; JAK3;
Biological pathway	Plasma membrane estrogen receptor signaling	33	1298	10.6452	1.57751	0.00640121	1	0.24809	1	TAGLN; JDP2; TMEFF2; CCM2; EDN1; SGK1; ACTA2; GRB10; EPN1; RGMA; IGFBP3; CLTB; IL2RA; RUNX3; NFKBIB; BMP2; RAC1; IGFBP1; ATF3; CEBPD; JUND; SUPT3H; BMP6; DDIT3; SDC2; HRK; RRAGD; MAF; SNAI1; CD79A; ITGA2B; LAT; JAK3;
Biological pathway	Cytosolic tRNA aminoacylation	3	24	0.967742	7.77639	0.00653429	1	0.24809	1	WARS; AARS; AIMP2;
Biological pathway	VEGF and VEGFR signaling network	33	1301	10.6452	1.57387	0.00661908	1	0.24809	1	TAGLN; JDP2; TMEFF2; CCM2; EDN1; SGK1; ACTA2; GRB10; EPN1; RGMA; IGFBP3; CLTB; IL2RA; RUNX3; NFKBIB; BMP2; RAC1; IGFBP1; ATF3; CEBPD; JUND; SUPT3H; BMP6; DDIT3; SDC2; HRK; RRAGD; MAF; SNAI1; CD79A; ITGA2B; LAT; JAK3;
Biological pathway	Alpha9 beta1 integrin signaling events	33	1302	10.6452	1.57266	0.00669307	1	0.24809	1	TAGLN; JDP2; TMEFF2; CCM2; EDN1; SGK1; ACTA2; GRB10; EPN1; RGMA; IGFBP3; CLTB; IL2RA; RUNX3; NFKBIB; BMP2; RAC1; IGFBP1; ATF3; CEBPD; JUND; SUPT3H; BMP6; DDIT3; SDC2; HRK; RRAGD; MAF; SNAI1; CD79A; ITGA2B; LAT; JAK3;
Biological pathway	Endothelins	33	1304	10.6452	1.57025	0.00684313	1	0.248138	1	TAGLN; JDP2; TMEFF2; CCM2; EDN1; SGK1; ACTA2; GRB10; EPN1; RGMA; IGFBP3; CLTB; IL2RA; RUNX3; NFKBIB; BMP2; RAC1; IGFBP1; ATF3; CEBPD; JUND; SUPT3H; BMP6; DDIT3; SDC2; HRK; RRAGD; MAF; SNAI1; CD79A; ITGA2B; LAT; JAK3;
Biological pathway	Sphingosine 1-phosphate (S1P) pathway	33	1308	10.6452	1.56545	0.00715173	1	0.25381	1	TAGLN; JDP2; TMEFF2; CCM2; EDN1; SGK1; ACTA2; GRB10; EPN1; RGMA; IGFBP3; CLTB; IL2RA; RUNX3; NFKBIB; BMP2; RAC1; IGFBP1; ATF3; CEBPD; JUND; SUPT3H; BMP6; DDIT3; SDC2; HRK; RRAGD; MAF; SNAI1; CD79A; ITGA2B; LAT; JAK3;
Biological pathway	Muscle contraction	4	50	1.29032	4.97383	0.00852161	1	0.286769	1	MYL9; ACTA2; DMD; TNNT2;
Biological pathway	Integrin family cell surface interactions	34	1375	10.9677	1.53428	0.00852744	1	0.286769	1	TAGLN; JDP2; TMEFF2; CCM2; EDN1; SGK1; ACTA2; GRB10; EPN1; RGMA; IGFBP3; CLTB; IL2RA; RUNX3; NFKBIB; BMP2; RAC1; IGFBP1; ATF3; CEBPD; JUND; SUPT3H; BMP6; ITGB8; DDIT3; SDC2; HRK; RRAGD; MAF; SNAI1; CD79A; ITGA2B; LAT; JAK3;
Biological pathway	TRAIL signaling pathway	33	1325	10.6452	1.54536	0.00859619	1	0.286769	1	TAGLN; JDP2; TMEFF2; CCM2; EDN1; SGK1; ACTA2; GRB10; EPN1; RGMA; IGFBP3; CLTB; IL2RA; RUNX3; NFKBIB; BMP2; RAC1; IGFBP1; ATF3; CEBPD; JUND; SUPT3H; BMP6; DDIT3; SDC2; HRK; RRAGD; MAF; SNAI1; CD79A; ITGA2B; LAT; JAK3;
Biological pathway	Metabolism of lipids and lipoproteins	10	257	3.22581	2.41595	0.00910473	1	0.292338	1	ME1; TNFRSF21; MVD; PPARA; DGAT2; LSS; PTGIS; PLB1; ELOVL7; ANKRD1;
Biological pathway	Sema4D in semaphorin signaling	3	27	0.967742	6.91267	0.00911364	1	0.292338	1	MYL9; MYH9; RAC1;
Biological pathway	Glypican pathway	33	1335	10.6452	1.53379	0.00955374	1	0.300672	1	TAGLN; JDP2; TMEFF2; CCM2; EDN1; SGK1; ACTA2; GRB10; EPN1; RGMA; IGFBP3; CLTB; IL2RA; RUNX3; NFKBIB; BMP2; RAC1; IGFBP1; ATF3; CEBPD; JUND; SUPT3H; BMP6; DDIT3; SDC2; HRK; RRAGD; MAF; SNAI1; CD79A; ITGA2B; LAT; JAK3;
Biological pathway	Pyrimidine catabolism	2	10	0.645161	12.4556	0.0107021	1	0.324565	1	NT5M; DPYS;
Biological pathway	Amino acid synthesis and interconversion (transamination)	2	10	0.645161	12.4556	0.0107021	1	0.324565	1	PYCR1; ASNS;
Biological pathway	Beta1 integrin cell surface interactions	33	1348	10.6452	1.51899	0.0109289	1	0.325525	1	TAGLN; JDP2; TMEFF2; CCM2; EDN1; SGK1; ACTA2; GRB10; EPN1; RGMA; IGFBP3; CLTB; IL2RA; RUNX3; NFKBIB; BMP2; RAC1; IGFBP1; ATF3; CEBPD; JUND; SUPT3H; BMP6; DDIT3; SDC2; HRK; RRAGD; MAF; SNAI1; CD79A; ITGA2B; LAT; JAK3;
Biological pathway	Facilitative Na+-independent glucose transporters	2	12	0.645161	10.3814	0.0153666	1	0.449677	1	SLC2A6; SLC2A12;
Biological pathway	lanosterol biosynthesis	1	1	0.322581	62.0303	0.0161206	1	0.45575	1	LSS;
Biological pathway	asparagine biosynthesis I	1	1	0.322581	62.0303	0.0161206	1	0.45575	1	ASNS;
Biological pathway	Regulation of Insulin-like Growth Factor (IGF) Activity by Insulin-like Growth Factor Binding Proteins (IGFBPs)	2	14	0.645161	8.89942	0.0207435	1	0.576669	1	IGFBP3; IGFBP1;
Biological pathway	Activation of G protein gated Potassium channels	2	15	0.645161	8.30652	0.0236833	1	0.627042	1	GNG7; GNGT1;
Biological pathway	Inhibition of voltage gated Ca2+ channels via Gbeta/gamma subunits	2	15	0.645161	8.30652	0.0236833	1	0.627042	1	GNG7; GNGT1;
Biological pathway	G protein gated Potassium channels	2	15	0.645161	8.30652	0.0236833	1	0.627042	1	GNG7; GNGT1;
Biological pathway	Cell junction organization	4	69	1.29032	3.60443	0.0252585	1	0.6583	1	CDH3; CADM1; TESK1; LIMS2;
Biological pathway	Cell-extracellular matrix interactions	2	16	0.645161	7.78769	0.0267825	1	0.676868	1	TESK1; LIMS2;
Biological pathway	Hedgehog	2	16	0.645161	7.78769	0.0267825	1	0.676868	1	GAS1; PTCH2;
Biological pathway	tRNA Aminoacylation	3	42	0.967742	4.44445	0.0299908	1	0.701926	1	WARS; AARS; AIMP2;
Biological pathway	Syndecan-3-mediated signaling events	2	17	0.645161	7.32986	0.0300354	1	0.701926	1	SDC3; PTN;
Biological pathway	BMP receptor signaling	8	226	2.58065	2.19841	0.0306093	1	0.701926	1	CCM2; RGMA; IL2RA; BMP2; RAC1; BMP6; DDIT3; MAF;
Biological pathway	FGFR1c ligand binding and activation	1	2	0.322581	31.1694	0.0319822	1	0.701926	1	SDC2;
Biological pathway	serine biosynthesis	1	2	0.322581	31.1694	0.0319822	1	0.701926	1	PHGDH;
Biological pathway	FGFR4 ligand binding and activation	1	2	0.322581	31.1694	0.0319822	1	0.701926	1	SDC2;
Biological pathway	FGFR2c ligand binding and activation	1	2	0.322581	31.1694	0.0319822	1	0.701926	1	SDC2;
Biological pathway	FGFR3c ligand binding and activation	1	2	0.322581	31.1694	0.0319822	1	0.701926	1	SDC2;
Biological pathway	FGFR3b ligand binding and activation	1	2	0.322581	31.1694	0.0319822	1	0.701926	1	SDC2;
Biological pathway	FGFR3 ligand binding and activation	1	2	0.322581	31.1694	0.0319822	1	0.701926	1	SDC2;
Biological pathway	Neuronal System	7	188	2.25806	2.31281	0.0330893	1	0.716792	1	PANX2; KCNB1; GNG7; KCNK2; KCNQ4; KCNJ2; GNGT1;
Biological pathway	Netrin-1 signaling	3	45	0.967742	4.14822	0.0357969	1	0.765502	1	RGMA; RAC1; ITGA2B;
Biological pathway	Integrin-linked kinase signaling	17	654	5.48387	1.61333	0.0368663	1	0.77102	1	MYL9; JDP2; CCM2; EDN1; SGK1; IL2RA; RUNX3; RAC1; IGFBP1; LIMS2; ATF3; CEBPD; JUND; DDIT3; HRK; MAF; SNAI1;
Biological pathway	Citric acid cycle (TCA cycle)	2	19	0.645161	6.5587	0.0369794	1	0.77102	1	IDH2; ACO2;
Biological pathway	Arf1 pathway	2	20	0.645161	6.23093	0.0406594	1	0.825597	1	CLTB; RAC1;
Biological pathway	Cholesterol biosynthesis	2	20	0.645161	6.23093	0.0406594	1	0.825597	1	MVD; LSS;
Biological pathway	Cell-Cell communication	5	117	1.6129	2.65594	0.0410819	1	0.825597	1	CDH3; CADM1; TESK1; RAC1; LIMS2;
Biological pathway	Regulation of Insulin Secretion by Acetylcholine	1	3	0.322581	20.8142	0.0475889	1	0.876689	1	CHRM3;
Biological pathway	uracil degradation II (reductive)	1	3	0.322581	20.8142	0.0475889	1	0.876689	1	DPYS;
Biological pathway	thymine degradation	1	3	0.322581	20.8142	0.0475889	1	0.876689	1	DPYS;
Biological pathway	FGFR1c and Klotho ligand binding and activation	1	3	0.322581	20.8142	0.0475889	1	0.876689	1	SDC2;
Biological pathway	TWIK related potassium channel (TREK)	1	3	0.322581	20.8142	0.0475889	1	0.876689	1	KCNK2;
Biological pathway	Pyrimidine metabolism	2	22	0.645161	5.66474	0.0484089	1	0.876689	1	NT5M; DPYS;
Biological pathway	RAC1 signaling pathway	7	205	2.25806	2.12103	0.0488801	1	0.876689	1	JDP2; RAC1; ATF3; JUND; DDIT3; HRK; ARHGEF10L;
Biological pathway	Regulation of RhoA activity	7	205	2.25806	2.12103	0.0488801	1	0.876689	1	JDP2; RAC1; ATF3; JUND; DDIT3; HRK; ARHGEF10L;
Biological pathway	RhoA signaling pathway	7	205	2.25806	2.12103	0.0488801	1	0.876689	1	JDP2; RAC1; ATF3; JUND; DDIT3; HRK; ARHGEF10L;
Biological pathway	Regulation of RAC1 activity	7	205	2.25806	2.12103	0.0488801	1	0.876689	1	JDP2; RAC1; ATF3; JUND; DDIT3; HRK; ARHGEF10L;
Biological pathway	Signaling events mediated by PRL	2	23	0.645161	5.41855	0.0524683	1	0.931033	1	PTP4A3; RAC1;
Biological pathway	Smooth Muscle Contraction	2	24	0.645161	5.19287	0.0566441	1	0.984191	1	MYL9; ACTA2;
Biological pathway	triacylglycerol biosynthesis	2	24	0.645161	5.19287	0.0566441	1	0.984191	1	AGPAT4; DGAT2;
Biological pathway	superpathway of cholesterol biosynthesis	2	25	0.645161	4.98524	0.0609316	1	1	1	MVD; LSS;
Biological pathway	Diabetes pathways	7	216	2.25806	2.01302	0.0612825	1	1	1	KLHDC3; IGFBP3; IGFBP1; ATF3; DDIT3; ASNS; SYT5;
Biological pathway	betaKlotho-mediated ligand binding	1	4	0.322581	15.6236	0.0629448	1	1	1	SDC2;
Biological pathway	superpathway of serine and glycine biosynthesis I	1	4	0.322581	15.6236	0.0629448	1	1	1	PHGDH;
Biological pathway	Classical Kir channels	1	4	0.322581	15.6236	0.0629448	1	1	1	KCNJ2;
Biological pathway	proline biosynthesis I	1	4	0.322581	15.6236	0.0629448	1	1	1	PYCR1;
Biological pathway	pentose phosphate pathway (oxidative branch)	1	4	0.322581	15.6236	0.0629448	1	1	1	PGLS;
Biological pathway	myo-inositol biosynthesis	1	4	0.322581	15.6236	0.0629448	1	1	1	IMPA2;
Biological pathway	GPVI-mediated activation cascade	2	27	0.645161	4.6161	0.0698231	1	1	1	RAC1; LAT;
Biological pathway	Adherens junctions interactions	2	27	0.645161	4.6161	0.0698231	1	1	1	CDH3; CADM1;
Biological pathway	Platelet activation, signaling and aggregation	5	138	1.6129	2.25181	0.0728889	1	1	1	HABP4; IGFBP3; RAC1; ITGA2B; LAT;
Biological pathway	Interleukin-2 signaling	2	28	0.645161	4.4513	0.0744182	1	1	1	IL2RA; JAK3;
Biological pathway	Activation of GABAB receptors	2	28	0.645161	4.4513	0.0744182	1	1	1	GNG7; GNGT1;
Biological pathway	Triglyceride Biosynthesis	2	28	0.645161	4.4513	0.0744182	1	1	1	DGAT2; ELOVL7;
Biological pathway	IL2 signaling events mediated by STAT5	2	28	0.645161	4.4513	0.0744182	1	1	1	IL2RA; JAK3;
Biological pathway	GABA B receptor activation	2	28	0.645161	4.4513	0.0744182	1	1	1	GNG7; GNGT1;
Biological pathway	proline biosynthesis II (from arginine)	1	5	0.322581	12.5051	0.0780539	1	1	1	PYCR1;
Biological pathway	Electric Transmission Across Gap Junctions	1	5	0.322581	12.5051	0.0780539	1	1	1	PANX2;
Biological pathway	CHL1 interactions	1	5	0.322581	12.5051	0.0780539	1	1	1	ANK1;
Biological pathway	Transmission across Electrical Synapses	1	5	0.322581	12.5051	0.0780539	1	1	1	PANX2;
Biological pathway	Relaxin receptors	1	5	0.322581	12.5051	0.0780539	1	1	1	RXFP1;
Biological pathway	Muscarinic acetylcholine receptors	1	5	0.322581	12.5051	0.0780539	1	1	1	CHRM3;
Biological pathway	Tandem pore domain potassium channels	1	5	0.322581	12.5051	0.0780539	1	1	1	KCNK2;
Biological pathway	Eicosanoids	1	5	0.322581	12.5051	0.0780539	1	1	1	PTGIS;
Biological pathway	Negative regulation of the PI3K/AKT network	1	5	0.322581	12.5051	0.0780539	1	1	1	PHLPP1;
Biological pathway	Validated targets of C-MYC transcriptional repression	3	63	0.967742	2.9632	0.0813841	1	1	1	TMEFF2; CEBPD; DDIT3;
Biological pathway	Striated Muscle Contraction	2	30	0.645161	4.15464	0.0838853	1	1	1	DMD; TNNT2;
Biological pathway	Ephrin B reverse signaling	2	30	0.645161	4.15464	0.0838853	1	1	1	RAC1; ITGA2B;
Biological pathway	Semaphorin interactions	3	64	0.967742	2.91691	0.0844153	1	1	1	MYL9; MYH9; RAC1;
Biological pathway	Signaling events mediated by the Hedgehog family	3	65	0.967742	2.87204	0.0874942	1	1	1	GAS1; LGALS3; PTCH2;
Biological pathway	Amino acid transport across the plasma membrane	2	31	0.645161	4.02067	0.0887492	1	1	1	SLC7A5; SLC7A11;
Biological pathway	Pyruvate metabolism and Citric Acid (TCA) cycle	2	31	0.645161	4.02067	0.0887492	1	1	1	IDH2; ACO2;
Biological pathway	Signaling by SCF-KIT	3	66	0.967742	2.82853	0.0906199	1	1	1	GRB10; PHLPP1; RAC1;
Biological pathway	Pentose phosphate pathway (hexose monophosphate shunt)	1	6	0.322581	10.4244	0.0929201	1	1	1	PGLS;
Biological pathway	Klotho-mediated ligand binding	1	6	0.322581	10.4244	0.0929201	1	1	1	SDC2;
Biological pathway	arginine degradation VI (arginase 2 pathway)	1	6	0.322581	10.4244	0.0929201	1	1	1	PYCR1;
Biological pathway	arginine biosynthesis IV	1	6	0.322581	10.4244	0.0929201	1	1	1	ASS1;
Biological pathway	FGFR1b ligand binding and activation	1	6	0.322581	10.4244	0.0929201	1	1	1	SDC2;
Biological pathway	urea cycle	1	6	0.322581	10.4244	0.0929201	1	1	1	ASS1;
Biological pathway	C-MYC pathway	5	149	1.6129	2.08558	0.0936956	1	1	1	TMEFF2; CEBPD; SUPT3H; DDIT3; SNAI1;
Biological pathway	BCR signaling pathway	3	67	0.967742	2.78632	0.0937917	1	1	1	NFKBIB; RAC1; CD79A;
Biological pathway	IL2 signaling events mediated by PI3K	3	67	0.967742	2.78632	0.0937917	1	1	1	IL2RA; RAC1; JAK3;
Biological pathway	FGFR1 ligand binding and activation	1	7	0.322581	8.93732	0.107547	1	1	1	SDC2;
Biological pathway	Nectin/Necl trans heterodimerization	1	7	0.322581	8.93732	0.107547	1	1	1	CADM1;
Biological pathway	FGFR2 ligand binding and activation	1	7	0.322581	8.93732	0.107547	1	1	1	SDC2;
Biological pathway	glycoaminoglycan-protein linkage region biosynthesis	1	7	0.322581	8.93732	0.107547	1	1	1	B4GALT7;
Biological pathway	Vitamin A uptake in enterocytes	1	7	0.322581	8.93732	0.107547	1	1	1	PLB1;
Biological pathway	FGFR2b ligand binding and activation	1	7	0.322581	8.93732	0.107547	1	1	1	SDC2;
Biological pathway	NrCAM interactions	1	7	0.322581	8.93732	0.107547	1	1	1	ANK1;
Biological pathway	Signal transduction by L1	2	35	0.645161	3.56129	0.108981	1	1	1	RAC1; ANK1;
Biological pathway	GABA receptor activation	2	36	0.645161	3.4624	0.114215	1	1	1	GNG7; GNGT1;
Biological pathway	Amine ligand-binding receptors	2	36	0.645161	3.4624	0.114215	1	1	1	CHRM3; HTR2A;
Biological pathway	Inactivation of Cdc42 and Rac	1	8	0.322581	7.82155	0.12194	1	1	1	RAC1;
Biological pathway	Nef and signal transduction	1	8	0.322581	7.82155	0.12194	1	1	1	RAC1;
Biological pathway	Sema4D mediated inhibition of cell attachment and migration	1	8	0.322581	7.82155	0.12194	1	1	1	RAC1;
Biological pathway	Regulation of cytoskeletal remodeling and cell spreading by IPP complex components	1	8	0.322581	7.82155	0.12194	1	1	1	TESK1;
Biological pathway	Activation of Rac	1	8	0.322581	7.82155	0.12194	1	1	1	RAC1;
Biological pathway	Notch receptor binds with a ligand	1	8	0.322581	7.82155	0.12194	1	1	1	JAG2;
Biological pathway	NRAGE signals death through JNK	1	8	0.322581	7.82155	0.12194	1	1	1	RAC1;
Biological pathway	Calcitonin-like ligand receptors	1	8	0.322581	7.82155	0.12194	1	1	1	ADM2;
Biological pathway	ErbB2/ErbB3 signaling events	2	38	0.645161	3.28021	0.124868	1	1	1	RAC1; NF2;
Biological pathway	Regulation of p38-alpha and p38-beta	5	164	1.6129	1.89483	0.126387	1	1	1	CCM2; IL2RA; RAC1; DDIT3; MAF;
Biological pathway	G alpha (q) signalling events	4	120	1.29032	2.07267	0.129141	1	1	1	PLCB4; CHRM3; HTR2A; PTGFR;
Biological pathway	Voltage gated Potassium channels	2	39	0.645161	3.19613	0.130281	1	1	1	KCNB1; KCNQ4;
Biological pathway	AP-1 transcription factor network	14	621	4.51613	1.3994	0.130938	1	1	1	JDP2; CCM2; EDN1; SGK1; IL2RA; RUNX3; RAC1; IGFBP1; ATF3; CEBPD; JUND; DDIT3; HRK; MAF;
Biological pathway	p73 transcription factor network	3	78	0.967742	2.39343	0.131479	1	1	1	JAG2; FLOT2; TUBA1A;
Biological pathway	L1CAM interactions	3	79	0.967742	2.36313	0.135137	1	1	1	RAC1; ANK1; ITGA2B;
Biological pathway	ER to Golgi Transport	1	9	0.322581	6.95345	0.1361	1	1	1	SEC13;
Biological pathway	Neurofascin interactions	1	9	0.322581	6.95345	0.1361	1	1	1	ANK1;
Biological pathway	Urea cycle	1	9	0.322581	6.95345	0.1361	1	1	1	ASS1;
Biological pathway	COPII (Coat Protein 2) Mediated Vesicle Transport	1	9	0.322581	6.95345	0.1361	1	1	1	SEC13;
Biological pathway	Prostanoid ligand receptors	1	9	0.322581	6.95345	0.1361	1	1	1	PTGFR;
Biological pathway	Receptor-ligand binding initiates the second proteolytic cleavage of Notch receptor	1	9	0.322581	6.95345	0.1361	1	1	1	JAG2;
Biological pathway	Advanced glycosylation endproduct receptor signaling	1	9	0.322581	6.95345	0.1361	1	1	1	LGALS3;
Biological pathway	DSCAM interactions	1	9	0.322581	6.95345	0.1361	1	1	1	RAC1;
Biological pathway	prostanoid biosynthesis	1	9	0.322581	6.95345	0.1361	1	1	1	PTGIS;
Biological pathway	Axon guidance	6	219	1.93548	1.70221	0.143685	1	1	1	MYL9; MYH9; RGMA; RAC1; ANK1; ITGA2B;
Biological pathway	JNK signaling in the CD4+ TCR pathway	2	42	0.645161	2.96789	0.146828	1	1	1	IL2RA; LAT;
Biological pathway	GRB2:SOS provides linkage to MAPK signaling for Intergrins	1	10	0.322581	6.2588	0.150033	1	1	1	ITGA2B;
Biological pathway	Dissolution of Fibrin Clot	1	10	0.322581	6.2588	0.150033	1	1	1	IGFBP3;
Biological pathway	Zinc influx into cells by the SLC39 gene family	1	10	0.322581	6.2588	0.150033	1	1	1	SLC39A8;
Biological pathway	mevalonate pathway I	1	10	0.322581	6.2588	0.150033	1	1	1	MVD;
Biological pathway	DCC mediated attractive signaling	1	10	0.322581	6.2588	0.150033	1	1	1	RAC1;
Biological pathway	pentose phosphate pathway	1	10	0.322581	6.2588	0.150033	1	1	1	PGLS;
Biological pathway	p130Cas linkage to MAPK signaling for integrins	1	10	0.322581	6.2588	0.150033	1	1	1	ITGA2B;
Biological pathway	Integration of energy metabolism	3	83	0.967742	2.24926	0.150108	1	1	1	GNG7; CHRM3; SYT5;
Biological pathway	FOXA2 and FOXA3 transcription factor networks	2	43	0.645161	2.89888	0.152436	1	1	1	IGFBP1; CEBPD;
Biological pathway	TAK1 activates NFkB by phosphorylation and activation of IKKs complex	1	11	0.322581	5.69034	0.163743	1	1	1	NFKBIB;
Biological pathway	Signal attenuation	1	11	0.322581	5.69034	0.163743	1	1	1	GRB10;
Biological pathway	Cell-cell junction organization	2	45	0.645161	2.77007	0.163773	1	1	1	CDH3; CADM1;
Biological pathway	IL6-mediated signaling events	2	47	0.645161	2.65222	0.175254	1	1	1	RAC1; CEBPD;
Biological pathway	Interaction between L1 and Ankyrins	1	12	0.322581	5.21654	0.177231	1	1	1	ANK1;
Biological pathway	Serotonin receptors	1	12	0.322581	5.21654	0.177231	1	1	1	HTR2A;
Biological pathway	Amino acid and oligopeptide SLC transporters	2	48	0.645161	2.59698	0.181041	1	1	1	SLC7A5; SLC7A11;
Biological pathway	Regulation of Insulin Secretion	2	48	0.645161	2.59698	0.181041	1	1	1	CHRM3; SYT5;
Biological pathway	Calcineurin-regulated NFAT-dependent transcription in lymphocytes	2	49	0.645161	2.54399	0.186857	1	1	1	IL2RA; MAF;
Biological pathway	Prostanoid metabolism	1	13	0.322581	4.81557	0.190503	1	1	1	PTGIS;
Biological pathway	Glycoprotein hormones	1	13	0.322581	4.81557	0.190503	1	1	1	INHBE;
Biological pathway	cholesterol biosynthesis II (via 24,25-dihydrolanosterol)	1	13	0.322581	4.81557	0.190503	1	1	1	LSS;
Biological pathway	cholesterol biosynthesis III (via desmosterol)	1	13	0.322581	4.81557	0.190503	1	1	1	LSS;
Biological pathway	superpathway of geranylgeranyldiphosphate biosynthesis I (via mevalonate)	1	13	0.322581	4.81557	0.190503	1	1	1	MVD;
Biological pathway	TRAF6 mediated NF-kB activation	1	13	0.322581	4.81557	0.190503	1	1	1	NFKBIB;
Biological pathway	D-myo-inositol (1,4,5)-trisphosphate degradation	1	13	0.322581	4.81557	0.190503	1	1	1	IMPA2;
Biological pathway	TCA cycle variation III (eukaryotic)	1	13	0.322581	4.81557	0.190503	1	1	1	ACO2;
Biological pathway	cholesterol biosynthesis I	1	13	0.322581	4.81557	0.190503	1	1	1	LSS;
Biological pathway	Viral dsRNA:TLR3:TRIF Complex Activates RIP1	1	13	0.322581	4.81557	0.190503	1	1	1	NFKBIB;
Biological pathway	p38 MAPK signaling pathway	5	189	1.6129	1.64421	0.190508	1	1	1	CCM2; IL2RA; RAC1; DDIT3; MAF;
Biological pathway	Transport of glucose and other sugars, bile salts and organic acids, metal ions and amine compounds	3	94	0.967742	1.98608	0.193697	1	1	1	SLC2A6; SLC2A12; SLC39A8;
Biological pathway	SEMA3A-Plexin repulsion signaling by inhibiting Integrin adhesion	1	14	0.322581	4.47185	0.203562	1	1	1	RAC1;
Biological pathway	FGFR ligand binding and activation	1	14	0.322581	4.47185	0.203562	1	1	1	SDC2;
Biological pathway	Glycogen breakdown (glycogenolysis)	1	14	0.322581	4.47185	0.203562	1	1	1	PYGB;
Biological pathway	Synthesis of very long-chain fatty acyl-CoAs	1	14	0.322581	4.47185	0.203562	1	1	1	ELOVL7;
Biological pathway	ID	1	14	0.322581	4.47185	0.203562	1	1	1	ATF3;
Biological pathway	Signaling events mediated by PTP1B	2	52	0.645161	2.39725	0.204451	1	1	1	ITGA2B; LAT;
Biological pathway	Validated transcriptional targets of TAp63 isoforms	2	54	0.645161	2.30848	0.216278	1	1	1	FLOT2; IGFBP3;
Biological pathway	Eicosanoid ligand-binding receptors	1	15	0.322581	4.17392	0.21641	1	1	1	PTGFR;
Biological pathway	Peptide hormone biosynthesis	1	15	0.322581	4.17392	0.21641	1	1	1	INHBE;
Biological pathway	Netrin mediated repulsion signals	1	15	0.322581	4.17392	0.21641	1	1	1	ITGA2B;
Biological pathway	CDP-diacylglycerol biosynthesis I	1	15	0.322581	4.17392	0.21641	1	1	1	AGPAT4;
Biological pathway	Lysosome Vesicle Biogenesis	1	15	0.322581	4.17392	0.21641	1	1	1	DNAJC6;
Biological pathway	Sema3A PAK dependent Axon repulsion	1	15	0.322581	4.17392	0.21641	1	1	1	RAC1;
Biological pathway	salvage pathways of pyrimidine ribonucleotides	1	15	0.322581	4.17392	0.21641	1	1	1	UPP1;
Biological pathway	Regulation of cytoplasmic and nuclear SMAD2/3 signaling	7	305	2.25806	1.42563	0.223205	1	1	1	CCM2; IL2RA; RUNX3; RAC1; ATF3; DDIT3; MAF;
Biological pathway	TGF-beta receptor signaling	7	305	2.25806	1.42563	0.223205	1	1	1	CCM2; IL2RA; RUNX3; RAC1; ATF3; DDIT3; MAF;
Biological pathway	Regulation of nuclear SMAD2/3 signaling	7	305	2.25806	1.42563	0.223205	1	1	1	CCM2; IL2RA; RUNX3; RAC1; ATF3; DDIT3; MAF;
Biological pathway	phosphatidylglycerol biosynthesis II (non-plastidic)	1	16	0.322581	3.91322	0.229052	1	1	1	AGPAT4;
Biological pathway	Common Pathway	1	16	0.322581	3.91322	0.229052	1	1	1	IGFBP3;
Biological pathway	NOTCH	2	57	0.645161	2.187	0.234127	1	1	1	JAG2; NOV;
Biological pathway	CDC42 signaling events	15	755	4.83871	1.2332	0.238792	1	1	1	JDP2; CCM2; EDN1; SGK1; IL2RA; RUNX3; RAC1; IGFBP1; ATF3; CEBPD; JUND; DDIT3; HRK; MAF; ARHGEF10L;
Biological pathway	p63 transcription factor network	3	105	0.967742	1.77803	0.239939	1	1	1	FLOT2; IGFBP3; CEBPD;
Biological pathway	Metabolism of nucleotides	2	58	0.645161
